# Supplementary material for: Host-derived Lactobacillus plantarum alleviates hyperuricemia by improving gut microbial community and hydrolase-mediated degradation of purine nucleosides
Source: eLife. 2024 Nov 7;13:e100068. doi: 10.7554/eLife.100068 (PMC11542919; doi:10.7554/eLife.100068)
Supplement: Figure 5—figure supplement 1—source data 1. [file elife-100068-fig5-figsupp1-data1.zip]

Archive with 10 entries (7 files):
- Figure 5—figure supplement 1-source data 1/
- Figure 5—figure supplement 1-source data 1/heterologous expression/
- Figure 5—figure supplement 1-source data 1/heterologous expression/LP pcr.tif
- Figure 5—figure supplement 1-source data 1/heterologous expression/p15A-LP-CK-iunH.tif
- Figure 5—figure supplement 1-source data 1/heterologous expression/p15A-LP-CK.png
- Figure 5—figure supplement 1-source data 1/heterologous expression/p15A-LP-iunH.png
- Figure 5—figure supplement 1-source data 1/knockout (gene)/
- Figure 5—figure supplement 1-source data 1/knockout (gene)/LP pcr.tif
- Figure 5—figure supplement 1-source data 1/knockout (gene)/p15A-scaB-iunH.tif
- Figure 5—figure supplement 1-source data 1/knockout (gene)/scaB-iunH.png
