# Supplementary material for: Host-derived Lactobacillus plantarum alleviates hyperuricemia by improving gut microbial community and hydrolase-mediated degradation of purine nucleosides
Source: eLife. 2024 Nov 7;13:e100068. doi: 10.7554/eLife.100068 (PMC11542919; doi:10.7554/eLife.100068)
Supplement: Figure 9—source data 1. [file elife-100068-fig9-data1.zip]

Archive with 48 entries (48 files):
- kidney/ABCG2-1.tif
- kidney/ABCG2-1╗╥.tif
- kidney/ABCG2-2.tif
- kidney/ABCG2-2╗╥.tif
- kidney/ABCG2-3.tif
- kidney/ABCG2-3╗╥.tif
- kidney/ABCG2-4.tif
- kidney/ABCG2-4╗╥.tif
- kidney/actin-1.tif
- kidney/actin-1╗╥.tif
- kidney/actin-2.tif
- kidney/actin-2╗╥.tif
- kidney/actin-3.tif
- kidney/actin-3╗╥.tif
- kidney/actin-4.tif
- kidney/actin-4╗╥.tif
- kidney/GLUT9-1.tif
- kidney/GLUT9-1╗╥.tif
- kidney/GLUT9-2.tif
- kidney/GLUT9-2╗╥.tif
- kidney/GLUT9-3.tif
- kidney/GLUT9-3╗╥.tif
- kidney/GLUT9-4.tif
- kidney/GLUT9-4╗╥.tif
- liver/actin-1.tif
- liver/actin-1╗╥.tif
- liver/actin-2.tif
- liver/actin-2╗╥.tif
- liver/actin-3.tif
- liver/actin-3╗╥.tif
- liver/actin-4.tif
- liver/actin-4╗╥.tif
- liver/PRRS-1.tif
- liver/PRRS-1╗╥.tif
- liver/PRRS-2.tif
- liver/PRRS-2╗╥.tif
- liver/PRRS-3.tif
- liver/PRRS-3╗╥.tif
- liver/PRRS-4.tif
- liver/PRRS-4╗╥.tif
- liver/XO-1.tif
- liver/XO-1╗╥.tif
- liver/XO-2.tif
- liver/XO-2╗╥.tif
- liver/XO-3.tif
- liver/XO-3╗╥.tif
- liver/XO-4.tif
- liver/XO-4╗╥.tif
