# Supplementary material for: Host-derived Lactobacillus plantarum alleviates hyperuricemia by improving gut microbial community and hydrolase-mediated degradation of purine nucleosides
Source: eLife. 2024 Nov 7;13:e100068. doi: 10.7554/eLife.100068 (PMC11542919; doi:10.7554/eLife.100068)
Supplement: Figure 9—source data 2. [file elife-100068-fig9-data2.zip]

Archive with 2 entries (2 files):
- Figure 9-source data 2.pdf
- Figure 9-source data 2.docx
